# Supplementary material for: A comprehensive survey of the grapevine VQ gene family and its transcriptional correlation with WRKY proteins
Source: Front Plant Sci. 2015 Jun 12;6:417. doi: 10.3389/fpls.2015.00417 (PMC4464145; doi:10.3389/fpls.2015.00417)
Supplement: Table S3 — Promoter analysis of the grapevine VQ gene family. [file Table3.XLS]

## Sheet: Sheet1
Table S3.	Promoter analysis of the grapevine VQ gene family.
Element	Function							Gene name
		VQ1	VQ2	VQ3	VQ4	VQ5	VQ6	VQ7	VQ8	VQ9	VQ10	VQ11	VQ12	VQ13	VQ14	VQ15	VQ16	VQ17	VQ18
AE-box	part of a module for light response	1	2	1					2	2	1		1	1	1	1	1		1
CAG-motif	part of a light response element									1
G-Box	cis-acting regulatory element involved in light responsiveness	8		4		6	1	9	2	1	4		2	2	3	2		5	4
GAG-motif	part of a light responsive element			1	1	3	3	1	5	1	1			1	3		4	3	1
GT1-motif	light responsive element	2	2			1				3	3		4	2		5	1	2
I-box	part of a light responsive element	3	1	3	3	2	2	2		4	1	3		2	1	2		4
LAMP-element	part of a light responsive element									1		1	1					1
MNF1	light responsive element								1	1	1								3
TCT-motif	part of a light responsive element	1	2		1		1	1	1	1	1		1	1	1	1
ACE	cis-acting element involved in light responsiveness			1			1		1		2	1
Box I	light responsive element	5	3	3	1	2	4	1	4		3	2	1	1	2	3	1		2
GA-motif	part of a light responsive element		1	2		1		1	1		1		2	1	1	3		3
GATA-motif	part of a light responsive element			1	1	1					1				1	1		1
Sp1	light responsive element		1	4	2		1	4	2	1	3		1	1	2	4	2	4	2
TCCC-motif	part of a light responsive element						1		1			2			1			3
4cl-CMA2b	light responsive element						1										1
CG-motif	part of a light responsive element					1
AT1-motif	part of a light responsive module	2	1		1								3		1				2
TGG-motif	part of a light responsive element																	1
chs-CMA2a	part of a light responsive element	1												1
CATT-motif	part of a light responsive element	1					1	2	1				1		1
TCCC-motif	part of a light responsive element								1			2
chs-CMA1a	part of a light responsive element								1			2							1
Gap-box	part of a light responsive element											1		1			1
L-box	part of a light responsive element						2					1					1
LS7	part of a light responsive element												1
Box 4	part of a conserved DNA module involved in light responsiveness	2	5	5	1	3	5	2	7		3	3	5	1	5	1	4	2	3
ATCT-motif	part of a conserved DNA module involved in light responsiveness		1		1						2	1	4		1
MRE	MYB binding site involved in light responsiveness		1					1				2	5
ATC-motif	part of a conserved DNA module involved in light responsiveness			1					2
GARE-motif	gibberellin-responsive element						1	1		1					1		1	1
AuxRR-core	cis-acting regulatory element involved in auxin responsiveness									1	1				1		1
CGTCA-motif	cis-acting regulatory element involved in the MeJA-responsiveness	2	1			3	1	3			1	1	3	2	6	1	1	1	6
TGACG-motif	cis-acting regulatory element involved in the MeJA-responsiveness	2	1		3	3	1	3			1	1	3	2	6	1	1	1	6
ERE	ethylene-responsive element		3	2		1	1		1		1	1	1			1	1		2
TGA-element	auxin-responsive element			1		1	1			1						1
TGA-box	part of an auxin-responsive element		1
TCA-element	cis-acting element involved in salicylic acid responsiveness		1		1	1	4	1		1	2	2		2	1	1	1	5	2
P-box	gibberellin-responsive element			1	1		1				1	1					1	1
ABRE	cis-acting element involved in the abscisic acid responsiveness	4	1	1		5		3	1	1	2	1	1	1				3	2
HSE	cis-acting element involved in heat stress responsiveness		1		1	2	3	1	1	1	8	1	5	2	1	4	2		3
MBS	MYB binding site involved in drought-inducibility		2	2	1	2	2	1		1	1	2	1	1	2	3	3	4
WUN-motif	wound-responsive element				1								1
LTR	cis-acting element involved in low-temperature responsiveness	1	2	1	2	1		1	1			1				1	1
Box-W1	fungal elicitor responsive element	3	1	2	1	1	1		1	1	1	3	1	2		2		1	1
ARE	cis-acting regulatory element essential for the anaerobic induction	2	4	5	1		1	3	4	3	2	2	4	3	1	5	3	1	2
GC-motif	enhancer-like element involved in anoxic specific inducibility								1		1
HD-Zip 1	element involved in differentiation of the palisade mesophyll cells									1		1							2
HD-Zip 2	element involved in the control of leaf morphology development									1		2							2
Skn-1_motif	cis-acting regulatory element required for endosperm expression	6	3	5	3	5	3	3	3	1	2	6	3	1	3	4	7	3	7
as-2-box	involved in shoot-specific expression and light responsiveness		1					1	1	1						1		1
CCGTCC-box	cis-acting regulatory element related to meristem specific activation							1						1	1			1
dOCT	cis-acting regulatory element related to meristem specific activation																	1
GCN4_motif	cis-regulatory element involved in endosperm expression	3	2	2		1			2	1			1			2	1	1
CAT-box	cis-acting regulatory element related to meristem expression		2	1									2	1	2
Box III	protein binding site				2					3	1		1	1				1
HD-Zip 3	protein binding site						1
CCAAT-box	MYBHv1 binding site		2			2		1						1					1
Nodule-site2	nodule specific factor binding site										1
AT-rich element	binding site of AT-rich DNA binding protein (ATBP-1)						1		1			1	1						1
ATGCAAAT motif	cis-acting regulatory element associated to the TGAGTCA motif						1										1		2
TC-rich repeats	cis-acting element involved in defense and stress responsiveness	1	3	2	2		1		4		3	2	4	4		3	2	5	3
5UTR Py-rich stretch	cis-acting element conferring high transcription levels	5	3	3	1	1	1	2	1		3		1	10	6	2	15	15
CAAT-box	common cis-acting element in promoter and enhancer regions	44	57	46	38	24	54	42	36	44	33	42	33	41	30	38	47	34	41
TATA-box	core promoter element around -30 of transcription start	78	83	38	147	143	177	59	81	54	122	60	175	88	55	110	108	56	116
ELI-box3	elicitor-responsive element								1
AT-rich sequence	element for maximal elicitor-mediated activation (2copies)		1									1			1
circadian	cis-acting regulatory element involved in circadian control		3	2	2	1	1		2	2	3	2	3		5	3	1	2
MBSI	MYB binding site involved in flavonoid biosynthetic genes regulation										1				1
O2-site	cis-acting regulatory element involved in zein metabolism regulation							1	1	1	1		2		1		1	1	1
AAGAA-motif		4		1	1	2	1		4		4		1	2	2	4	2		3
TATCCAT/C-motif		1					1	1	1						1		1		1
TCCACCT-motif				1				2		2	1			1	1	1		1
CATTAT-motif								1									1
3-AF1 binding site					1		1		1					4				1
3-AF3 binding site								2
Unnamed__1		2	1	2		3	3	5		1	2			1	1	1		4	3
Unnamed__3		2	1	2		2	2	5		1	2			1		1		3	3
Unnamed__4		15	10	16	7	13	8	21	8	10	6	12	4	20	10	9	8	19	15
Unnamed__10											1				1
Unnamed__12											1				1
Unnamed__14											1				1
Unnamed__8											1				1		1
Unnamed__9											1				1
Unnamed__13		1	1															1
Unnamed__15																		1
Unnamed__5		1
Unnamed__11						1					1				1
Unnamed__2				1		1		1			1		4	1
Unnamed__6			2										1	2
GCC box																	1	1	1
A-box								1						1	1			4
TATC-box										1						2	1
F-box							1	1								1	1
AC-I							2										1
AC-II		2					3								1
box S									1										1
W box		3	1	2	1	1	1		1	1	1	3	1	2		2		1	1
box E			1							1					1
E2Fb													1
TA-rich region						7
chs-Unit 1 m1														1
Pc-CMA2c																		1
C-box																			1
as1			1																1
AAAC-motif
CE3								1
rbcS-CMA7a								1
